# Supplementary material for: Association of SLC12A1 and GLUR4 Ion Transporters with Neoadjuvant Chemoresistance in Luminal Locally Advanced Breast Cancer
Source: Int J Mol Sci. 2023 Nov 9;24(22):16104. doi: 10.3390/ijms242216104 (PMC10670992; doi:10.3390/ijms242216104)
Supplement: Supplementary file 1 [file ijms-24-16104-s001.zip]

Archive with 1 entries (1 files):
- ijms-2664356-supplementary.pdf
